# Supplementary material for: Clinical Evaluation of Metagenomic Next-Generation Sequencing Method for the Diagnosis of Suspected Ascitic Infection in Patients with Liver Cirrhosis in a Clinical Laboratory
Source: Microbiol Spectr. 2023 Jan 10;11(1):e02946-22. doi: 10.1128/spectrum.02946-22 (PMC9927505; doi:10.1128/spectrum.02946-22)
Supplement: Supplemental file 1 — Supplemental material. Download spectrum.02946-22-s0001.xlsx, XLSX file, 0.02 MB [file spectrum.02946-22-s0001.xlsx]

## Sheet: Precision
	Positive controls	CFU/mL	Nrptm	Average	Standard Deviation	CV
Precision (once)	Staphylococcus aureus	5×104	89400	92030.2	6936.4	0.0753709
			84982
			103456
			92532
			89781
		5×103	12240	10703.4	1024.4	0.0957077
			9872
			11273
			10130
			10002
	Escherichia_coli	5×104	157451	150536	9310.79	0.0618508
			144081
			155669
			158116
			137365
		5×103	24841	21377.8	2489.81	0.116467
			20134
			22996
			18661
			20257
	Aspergillus fumigatus	5×104	248192	240254	16246.6	0.0676225
			255172
			232507
			249962
			215435
		5×103	23594	26316.8	2353.53	0.0894306
			25282
			29668
			27606
			25434
Precision (twice)	Staphylococcus aureus	5×104	85615	86990.6	10334.4	0.118799
			104726
			78410
			81247
			84955
		5×103	11660	10994	1164.13	0.105887
			11344
			12211
			9214
			10541
	Escherichia_coli	5×104	130388	148691	20247.1	0.136169
			183303
			144256
			139870
			145640
		5×103	20620	19264	2594.62	0.134688
			21057
			20391
			19520
			14732
	Aspergillus fumigatus	5×104	210811	230554	33996.8	0.147457
			281714
			190802
			234002
			235442
		5×103	30392	28132.6	4152.03	0.147588
			25506
			31759
			22116
			30890
Precision (three times)	Staphylococcus aureus	5×104	79524	94284.4	12263.6	0.130071
			92338
			102898
			110014
			86648
		5×103	18838	16619.6	2433.51	0.146424
			16524
			17140
			12560
			18036
	Escherichia_coli	5×104	120165	127284	14175.3	0.111367
			130088
			108260
			146401
			131508
		5×103	28077	25522.4	3329.64	0.13046
			28089
			26920
			20259
			24267
	Aspergillus fumigatus	5×104	213791	226975	19338.2	0.0851996
			212695
			233729
			258043
			216617
		5×103	37722	32821.4	2794.87	0.0851539
			31522
			32379
			31664
			30820
CFU: colony forming units; nRPTM: normalized reads per ten million; CV: coefficient of variation

## Sheet: Stability
		4℃，0h			4℃，12h			4℃，24h
CFU/ml	Positive controls	nRPTM	average	cv	nRPTM	average	cv	nRPTM	average	cv
5×103	Staphylococcus aureus	4654	4438.67	0.0811839	3360	4100.67	0.179854	4901	4942.33	0.0121153		4493.89	345.821	0.0769535
		3931			4107			4915
		4731			4835			5011
	Escherichia_coli	8039	8070	0.220349	5621	7607	0.226457	10002	11057.7	0.100846		8911.56	1529.26	0.171604
		7560			8503			10947
		8611			8697			12224
	Aspergillus fumigatus	17188	17748.7	0.0822407	12022	15143.3	0.180391	20453	21176.7	0.0655035		18022.9	2470.72	0.137088
		19721			17098			20301
		16337			16310			22776
CFU: colony forming units; nRPTM: normalized reads per ten million; CV: coefficient of variation
